# Supplementary material for: Chrysotoxine Attenuates Key Atherogenic Processes via Antioxidant, Anti-Inflammatory, and COX-Dependent Antiplatelet Mechanisms
Source: Biomolecules. 2026 Mar 3;16(3):379. doi: 10.3390/biom16030379 (PMC13024289; doi:10.3390/biom16030379)
Supplement: Supplementary file 1 [file biomolecules-16-00379-s001.zip]

Archive with 1 entries (1 files):
- biomolecules-4134253-supplementary.pdf
